# Supplementary material for: Protective Effects of Lactobacillus gasseri against High-Cholesterol Diet-Induced Fatty Liver and Regulation of Host Gene Expression Profiles
Source: Int J Mol Sci. 2023 Jan 20;24(3):2053. doi: 10.3390/ijms24032053 (PMC9917166; doi:10.3390/ijms24032053)
Supplement: Supplementary file 1 [file ijms-24-02053-s001.zip]

Archive with 1 entries (1 files):
- ijms-2148013-supplementary.pdf
